# Supplementary material for: Genetic mapping of stripe rust resistance in a geographically diverse barley collection and selected biparental populations
Source: Front Plant Sci. 2024 Jul 19;15:1352402. doi: 10.3389/fpls.2024.1352402 (PMC11299494; doi:10.3389/fpls.2024.1352402)
Supplement: Supplementary file 1 [file Table_1.xlsx]

## Sheet: Sheet1
Supplementary file S1. International panel comprising 266 diverse barley entries from 26 countries investigated in this study
Entry #	PBIC IBP ID	Name	Origin
1	BLR APR #1	Arapiles	Australia
2	BLR APR #2	Buloke	Australia
3	BLR APR #3	Bussell	Australia
4	BLR APR #4	Cask	Australia
5	BLR APR #5	Cowabbie	Australia
6	BLR APR #9	Gairdner	Australia
7	BLR APR #10	Galaxy	Australia
8	BLR APR #11	Galleon	Australia
9	BLR APR #12	Grimmet	Australia
10	BLR APR #13	Harrington	Australia
11	BLR APR #14	Hindmarsh	Australia
12	BLR APR #15	Kaputar	Australia
13	BLR APR #16	Keel	Australia
14	BLR APR #17	Ketch	Australia
15	BLR APR #18	Lara	Australia
16	BLR APR #19	Lindwall	Australia
17	BLR APR #20	Lockyer	Australia
18	BLR APR #21	Lofty Nijo	Australia
19	BLR APR #22	Malebo	Australia
20	BLR APR #23	Maritime	Australia
21	BLR APR #25	Moondyne	Australia
22	BLR APR #26	Mundah	Australia
23	BLR APR #27	O'Connor	Australia
24	BLR APR #28	Onslow	Australia
25	BLR APR #29	Pacific Ranger	Australia
26	BLR APR #30	Parwan	Australia
27	BLR APR #33	Sloop	Australia
28	BLR APR #35	Tantangara	Australia
29	BLR APR #36	Tulla	Australia
30	BLR APR #38	Unicorn	Australia
31	BLR APR #39	Urambie	Australia
32	BLR APR #40	Weeah	Australia
33	BLR APR #41	Windich	Australia
34	BLR APR #43	Chevron	Australia
35	BLR APR #46	Arrow	France
36	BLR APR #47	Atem	Netherlands
37	BLR APR #50	Belfor	Netherlands
38	BLR APR #52	Egmond(t)	United Kingdom
39	BLR APR #53	Gilbert	Australia
40	BLR APR #54	Golf	United Kingdom
41	BLR APR #55	Hart	United Kingdom
42	BLR APR #56	Iban	Netherlands
43	BLR APR #57	Klimek	Poland
44	BLR APR #58	Minerva	Netherlands
45	BLR APR #59	Optic	United Kingdom
46	BLR APR #61	Simba	Sweden
47	BLR APR #62	Toddy	United Kingdom
48	BLR APR #63	Universe	United Kingdom
49	BLR APR #64	Uta	Austria
50	BLR APR #67	Caravela	Portugal
51	BLR APR #68	ICB82-0114-6AP-0AP	Syria
52	BLR APR #70	Orge 403-9	United States
53	BLR APR #71	Yale	United States
54	BLR APR #72	Glacier Titan	United States
55	BLR APR #73	CPI 36396 A	United States
56	BLR APR #74	Tennessee Winter Coast seln.	United States
57	BLR APR #75	TR03273	Canada
58	BLR APR #76	TR03274	Canada
59	BLR APR #77	HOR 2410	Spain
60	BLR APR #78	HOR 9696	Slovakia
61	BLR APR #79	UWA late seln3849	Spain
62	BLR APR #80	UWA awned husked seln4886	Spain
63	BLR APR #81	UWA late seln4887	Spain
64	BLR APR #82	UWA late husked seln4900	Spain
65	BLR APR #83	UWA bright small seed late seln8939	Spain
66	BLR APR #84	UWA lg late 6R seln8951	Spain
67	BLR APR #85	SB02420	Syria
68	BLR APR #86	Farmington	United States
69	BLR APR #88	GSHO 1452	United States
70	BLR APR #89	Laura	France
71	BLR APR #90	Andapi 3	MeNoneico
72	BLR APR #91	Yan90260	China
73	BLR APR #92	CI 9422	China
74	BLR APR #93	Aiganqi	China
75	BLR APR #94	Aiganqi 3	China
76	BLR APR #95	Fumai 8	China
77	BLR APR #96	Zhoungdamei	China
78	BLR APR #99	Zug9	China
79	BLR APR #100	Zug25	China
80	BLR APR #101	Zug31	China
81	BLR APR #102	Zug161	China
82	BLR APR #103	Belana(b)	Germany
83	BLR APR #104	Marthe	Germany
84	BLR APR #105	ENonetract	Germany
85	BLR APR #106	Luna	Germany
86	BLR APR #107	Fergie	Germany
87	BLR APR #108	Halla	Germany
88	BLR APR #109	ISR 912.4	Uruguay
89	BLR APR #110	ISR 912.5	Uruguay
90	BLR APR #111	ISR 912.7	Uruguay
91	BLR APR #112	ISR 912.8	Uruguay
92	BLR APR #113	ISR 912.10	Uruguay
93	BLR APR #114	Barque	Australia
94	BLR APR #115	Capstan	Australia
95	BLR APR #116	Chieftan	Australia
96	BLR APR #117	Corvette	Australia
97	BLR APR #118	Cosmic	Australia
98	BLR APR #119	Dash	Australia
99	BLR APR #120	Flagship	Australia
100	BLR APR #121	Fleet	Australia
101	BLR APR #122	Gilbert	Australia
102	BLR APR #123	Henley	Australia
103	BLR APR #124	Mackay	Australia
104	BLR APR #125	ONoneford	Australia
105	BLR APR #126	Quasar	Australia
106	BLR APR #127	Quickstar	Australia
107	BLR APR #128	Shepherd	Australia
108	BLR APR #129	Starmalt	Australia
109	BLR APR #130	Vertess	Australia
110	BLR APR #131	Westminster	Australia
111	BLR APR #132	Dove	Australia
112	BLR APR #134	Aramir	Netherlands
113	BLR APR #135	Aramir	Netherlands
114	BLR APR #136	Baronesse	Germany
115	BLR APR #137	Barque	Germany
116	BLR APR #138	Chariot	United Kingdom
117	BLR APR #140	Cornel	Netherlands
118	BLR APR #141	Cornel	Netherlands
119	BLR APR #142	Corniche	Germany
120	BLR APR #143	Cygnet	Germany
121	BLR APR #144	Dash	New Zealand
122	BLR APR #145	Derkado	Austria
123	BLR APR #146	Draught	United Kingdom
124	BLR APR #147	Emir	Netherlands
125	BLR APR #148	Georgie	United Kingdom
126	BLR APR #149	Georgie	United Kingdom
127	BLR APR #150	Hassan	Netherlands
128	BLR APR #151	Javelin	France
129	BLR APR #152	Lada	France
130	BLR APR #153	Landlord	United Kingdom
131	BLR APR #154	Miranda	Netherlands
132	BLR APR #155	Patty	France
133	BLR APR #156	Pompadour	France
134	BLR APR #157	Porthos	France
135	BLR APR #158	Porthos	France
136	BLR APR #159	RAH-1995	Unknown
137	BLR APR #160	Ramona	Netherlands
138	BLR APR #162	Tintern	United Kingdom
139	BLR APR #163	Trinity	United Kingdom
140	BLR APR #164	Tweed	United Kingdom
141	BLR APR #167	WI 3407	Australia
142	BLR APR #168	ICB83-0157-10AP-0TR-0AP-7AP-1APH-0AP	Syria
143	BLR APR #169	Esperance	Portugal
144	BLR APR #171	Hassan	Netherlands
145	BLR APR #172	Corvette	Australia
146	BLR APR #173	74043	Unknown
147	BLR APR #176	115-9505-B	Unknown
148	BLR APR #177	Emir	Netherlands
149	BLR APR #178	SE627.02	Syria
150	BLR APR #179	SB01675	Syria
151	BLR APR #180	NORD GS1749*	Sweden
152	BLR APR #181	UWA late seln8861	Australia
153	BLR APR #182	Olbran	Czech Republic
154	BLR APR #183	M-Q-54	Unknown
155	BLR APR #184	GIZA 127	Egypt
156	BLR APR #185	GIZA 128	Egypt
157	BLR APR #186	Brenda	Austria
158	BLR APR #187	Chieftain	United Kingdom
159	BLR APR #188	Decanter	United Kingdom
160	BLR APR #190	Chalice	United Kingdom
161	BLR APR #192	ENonepres	Germany
162	BLR APR #193	Nordus	Sweden
163	BLR APR #194	Harriot	Sweden
164	BLR APR #195	Ursa	Yugoslavia
165	BLR APR #196	Volla	Germany
166	BLR APR #197	Eunova	Germany
167	BLR APR #198	Line8	Germany
168	BLR APR #199	Union	Germany
169	BLR APR #200	Ditta	Germany
170	BLR APR #201	LenkaZug161	Germany
171	BLR APR #202	Belana(a)	Germany
172	BLR APR #204	Line15	Germany
173	BLR APR #205	Auriga	Germany
174	BLR APR #206	Cellar	Germany
175	BLR APR #208	Line9	Germany
176	BLR APR #209	Line17	Germany
177	BLR APR #210	Margret	Germany
178	BLR APR #211	ISR 912.1	Uruguay
179	BLR APR #212	ISR 912.2	Uruguay
180	BLR APR #213	ISR 912.3	Uruguay
181	BLR APR #214	ISR 912.6	Uruguay
182	BLR APR #215	ISR 912.9	Uruguay
183	BLR APR# 217	Beladi16	Egypt
184	BLR APR# 218	Burgarab	Egypt
185	BLR APR# 219	Club Mariout	Egypt
186	BLR APR# 220	College.1.	Egypt
187	BLR APR# 221	Marocaine 079	Morocco
188	BLR APR# 222	Mecknes Maroc	Morocco
189	BLR APR# 223	Palmella Bkue	Egypt
190	BLR APR# 224	Qenari	Egypt
191	BLR APR# 225	Roho	Egypt
192	BLR APR# 226	Sinai	Egypt
193	BLR APR# 227	Hank	Egypt
194	BLR APR# 228	Kansa Southeast	Egypt
195	BLR APR# 229	Orge 289	Morocco
196	BLR APR# 231	CIho 11958	Algeria
197	BLR APR# 232	NGAO-93	Kenya
198	BLR APR# 233	Rabat	Morocco
199	BLR APR# 234	CIho 9776	Morocco
200	BLR APR# 235	Algerian	Algeria
201	BLR APR# 236	Bandit	Ethiopia
202	BLR APR# 237	Vagabond	Egypt
203	BLR APR# 238	402449 (AUS#)	Ethiopia
204	BLR APR# 239	403079 (AUS#)	Sudan
205	BLR APR# 241	Ethiopia 1	Ethiopia
206	BLR APR# 242	Ethiopia 660	Ethiopia
207	BLR APR# 243	IG 35553	Sudan
208	BLR APR# 244	LB-2L-9L-2AP-1AP-1AP-1AP-1AP-0AP	Egypt
209	BLR APR# 245	Mackey 5	Ethiopia
210	BLR APR# 246	CIho 9819	Ethiopia
211	BLR APR# 249	PI 387117	Ethiopia
212	BLR APR# 250	Abyssinian 21	Ethiopia
213	BLR APR# 251	Aim	Egypt
214	BLR APR# 252	Kusan	Sudan
215	BLR APR# 254	402599 (AUS#)	Ethiopia
216	BLR APR# 256	403065 (AUS#)	Egypt
217	BLR APR# 257	HARLAN 532	Ethiopia
218	BLR APR# 258	403137 (AUS#)	Ethiopia
219	BLR APR# 259	403675 (AUS#)	Ethiopia
220	BLR APR# 262	Ethiopia 650	Ethiopia
221	BLR APR# 263	Ethiopia 720	Ethiopia
222	BLR APR# 264	Local	Ethiopia
223	BLR APR# 265	PI 382313	Ethiopia
224	BLR APR# 266	Deder-2	Ethiopia
225	BLR APR# 268	PI 382372	Ethiopia
226	BLR APR# 269	Grannenlose Zweizeilige	Ethiopia
227	BLR APR# 270	Steudelli	Ethiopia
228	BLR APR# 271	BNG7492	Spain
229	BLR APR# 276	BNG7835	Spain
230	BLR APR# 277	BNG7839	Spain
231	BLR APR# 278	BNG7840	Spain
232	BLR APR# 279	BNG7888	Spain
233	BLR APR# 280	BNG7894	Spain
234	BLR APR# 281	BNG7898	Spain
235	BLR APR# 282	BNG7944	Spain
236	BLR APR# 283	BNG7978	Spain
237	BLR APR# 284	BNG8030	Spain
238	BLR APR# 285	BNG8778	Spain
239	BLR APR# 286	BNG8805	Spain
240	BLR APR# 287	BNG8929	Spain
241	BLR APR# 288	BNG9058	Spain
242	BLR APR# 289	BNG9077	Spain
243	BLR APR# 290	BNG9104	Spain
244	BLR APR# 291	BNG9130	Spain
245	BLR APR# 296	BNG9276	Spain
246	BLR APR# 297	BNG9279	Spain
247	BLR APR# 300	BNG9322	Spain
248	BLR APR# 304	BNG11152	Spain
249	BLR APR# 305	BNG11216	Spain
250	BLR APR# 306	BNG11306	Spain
251	BLR APR# 308	BNG19826	Spain
252	BLR APR# 309	BNG19828	Spain
253	BLR APR# 310	Albacete	Spain
254	BLR APR# 311	Hatif de Grignon	Spain
255	BLR APR# 312	Monlón	Spain
256	BLR APR# 313	Beka	Spain
257	BLR APR# 314	BNG26979	Spain
258	BLR APR# 316	ISR950.8	Canada
259	BLR APR# 317	ISR950.9	Canada
260	BLR APR# 318	ISR950.10	Canada
261	BLR APR# 319	ISR950.11	Canada
262	BLR APR# 320	ISR950.12	Canada
263	BLR APR# 321	ISR950.13	Canada
264	BLR APR# 322	ISR950.15	Canada
265	BLR APR# 323	ISR950.19	Canada
266	BLR APR# 324	ISR950.22	Canada
