# Supplementary material for: Genetic mapping of stripe rust resistance in a geographically diverse barley collection and selected biparental populations
Source: Front Plant Sci. 2024 Jul 19;15:1352402. doi: 10.3389/fpls.2024.1352402 (PMC11299494; doi:10.3389/fpls.2024.1352402)
Supplement: Supplementary file 2 [file Table_2.xlsx]

## Sheet: Sheet1
Supplementary file S2. Fifty Australian barley cultivars genotyped with the marker sun_B1H_KASP_01
No.	Cultivars	Disease score	Marker presence (sun_B1H_KASP_01)
1	Alestar	80S	-
2	Banks	70MS	-
3	Barque	70S	-
4	Bass	80S	-
5	Baudin	40MS	-
6	Baudin	20MR	+
7	Bottler	40MS	-
8	Buff	60S	-
9	Capstan	100S	-
10	Chieftan	0	-
11	Commander	70S	-
12	Compass	60MS	-
13	Corvette	100S	-
14	Cosmic	20MRMS	-
15	Dash	40MRMS	-
16	Fairview	80S	-
17	Fathom	30MS	+
18	Flahship	30MRMS	+
19	Fleet	100S	-
20	Flinders	20MS	-
21	Gairdner	20MS	-
22	Galleon	100S	-
23	Granger	50MS	-
24	Grimmet	50MS	-
25	Grout	30MS	+
26	Harrington	60MS	-
27	Hindmarsh	40MS	-
28	Hindmarsh	100S	-
29	Kaputar	90S	-
30	Keel	50MS	-
31	Keel	90S	-
32	Ketch	90S	-
33	La Trobe	60MS	-
34	Lara	40MS	-
35	Litmus	60MS	-
36	Lockyer	60MS	-
37	Maritime	50S	-
38	Moby	50MS	-
39	Mundah	30MS	-
40	Mundah	60MS	-
41	Navigator	60MSS	-
42	Oxford	50MS	-
43	RGT Planet	60MS	-
44	Rosalind	50MS	-
45	Sakurastar	20MR	+
46	Schooner	60MS	-
47	Shepherd	40MS	+
48	Topstart	40MS	-
49	Urambie	0	-
50	Westminster	40MS	-
