# Supplementary material for: Genetic mapping of stripe rust resistance in a geographically diverse barley collection and selected biparental populations
Source: Front Plant Sci. 2024 Jul 19;15:1352402. doi: 10.3389/fpls.2024.1352402 (PMC11299494; doi:10.3389/fpls.2024.1352402)
Supplement: Supplementary file 3 [file Table_3.xlsx]

## Sheet: Sheet1
Supplementary file S3. Count of markers per chromsome included in GWAS and bi-parental mapping analysis
Chromosome	International panel	Pompadour/Zhoungdamei	CI9214/Baudin	Zug161/Pompadour	Ricardo/Gus	Fumai8/Baronesse	Ave. Frequency bi-parentals	Ave density bi-parentals
1H	1239	1400	1141	330	444	187	0.101073	700.4
2H	2282	2327	1773	483	492	553	0.153904	1125.6
3H	1762	2048	1562	618	427	657	0.15205	1062.4
4H	926	1271	863	402	312	430	0.0968386	655.6
5H	1848	1961	1644	736	528	1561	0.194329	1286
6H	1334	1339	970	362	444	1260	0.132403	875
7H	1937	1447	1503	415	578	1651	0.169401	1118.8
Total	11328	11793	9456	3346	3225	6299
