# Supplementary material for: Genetic mapping of stripe rust resistance in a geographically diverse barley collection and selected biparental populations
Source: Front Plant Sci. 2024 Jul 19;15:1352402. doi: 10.3389/fpls.2024.1352402 (PMC11299494; doi:10.3389/fpls.2024.1352402)
Supplement: Supplementary file 5 [file Table_5.xlsx]

## Sheet: ESM5
Supplementary file S5. GWAS QTL details including CloneID,Allele Sequence, genome alignments, associations, effcts and phasing of markers based on mean effect on phenotype
	CloneID	Allele Sequence	chr IBSC_2012	pos (cM) IBSC_2012	pos (bp) IBSC_2012	pos (Mbp) IBSC_2012	chr morex_rev2_2019	pos (bp) morex_rev2_2019	pos (Mbp) morex_rev2_2019	Ecuador_2017			India_2018			Mexico_2019			Mexico_2020			Phase for resisatnce	0 allele- Average disease response	1 allele- Average disease response			Frequency R allele
QTL										minlog10P	sig	effectα	minlog10P	sig	effectα	minlog10P	sig	effectα	minlog10P	sig	effectα				n = 0	n =1
RpshQ.GWA.chr1.1	3266635	TGCAGCTTAGTGAGATTTTCAAGTCCTGGAGGCATGCTCTTCAACTCCGAGATCGGAAGAGCGGTTCAG	1	4.11	1656640	1.65664	1H	1331410	1.33	4.21554	***	8.73653	1.63028	*	6.91227	1.99374	*	4.94309	3.36167	***	7.86716	0	35.54	58.99	151	103	0.555147
	3985963	TGCAGCAAATCCGCCCTCGCAAGCAATCGAAGCAGCCTCGATTACCATCAACCTCGAGAGAGAGAGAGA	1	3.19	701840	0.70184	1H	2065823	2.07	4.41881	***	-13.2281		NS			NS			NS		1	52.06	14.85	232	35	0.128676
	3985777	TGCAGTAGGTGAAATCAATAAGAAGGCAGAAGCTCATAGCAACCGAGATCGGAAGAGCGGTTCAGCAGG	1	4.96	4054800	4.0548	1H	2964903	2.96	4.27692	***	-13.7682		NS		1.83852	*	-7.51931		NS		1	52.54	12.71	230	37	0.136029
	3262034	TGCAGTCCCTCGATGACGGAGGCTGCCCCGCAGTGCGTGAGGAAGGCGCCCACAGAGCCGTGCCCTAGC	1	4.96	2579200	2.5792	1H	3517605	3.52	4.37505	***	-9.59319		NS			NS			NS		0	28.3	51.42	67	179	0.246324
	3270251	TGCAGAACACAACACCTCCATTGCTTGAAATCTGGATCAACACAACAAATAGAAGAGCATATTATAGAT	1	6.02	4596680	4.59668	1H	3910732	3.91	5.13506	***	-15.0412		NS		1.68721	*	-6.59948	2.45406	**	-9.46742	1	52.92	15.32	224	41	0.150735
	3985766	TGCAGCACGCACTACGCCGCTCGCAAGTGCTACTGCGAGCGGGACTGCTGAGCAGTTGTCTGTGTTGTG	1	2.58	701840	0.70184	1H	4833744	4.83	4.60851	***	-12.7336		NS		1.57963	*	-6.00512		NS		1	52.83	16.64	226	42	0.154412
	3913498	TGCAGCAAACTGAAAAGATTCAGTCGGTTAATTAGTTGGCTTACCTTAGATTTTTTAGGCACTGATCTG	1	2.58	701840	0.70184	1H	4833969	4.83	4.62287	***	-13.415		NS			NS			NS		1	52.67	17	227	41	0.150735
	3985398	TGCAGGATGCATGTGCGTCTCGGAATCTATCTATGCACTCCACACATGGCTCAGCCCGAGATCGGAAGA	1	4.96	2807360	2.80736	1H	5657723	5.66	5.3661	***	-15.3317		NS		3.13849	***	-10.0053	1.66557	*	-7.53178	1	52.91	13.37	228	40	0.147059
	3987315	TGCAGCTGAATTAAGATTGTGCAAGGGCAACCTGAGGAAGCTTCCGGCCGAGATCGGAAGAGCGGTTCA	1	8.25	5263800	5.2638	1H	5970022	5.97	5.38525	***	-14.6687		NS		1.79303	*	-6.67607	1.93575	*	-7.87418	1	53.02	14.98	224	45	0.165441
	3256503	TGCAGGGCAATAGACAAAACATATCCAATGTCCTTATAAAGTGTGTGTTTGCTCCTGTGTTTTCTGTAA	1	9.84	6200000	6.2	1H	6491775	6.49		NS		4.45576	***	11.6148		NS		1.88396	*	5.29182	0	28.26	53.53	134	119	0.492647
	3259989	TGCAGATTAAGGTCGAGATCGATCGATAAGACTCTGATCCGAGTGATCCCCGTCCGTTGGCGCGGCACG	1	11.76	7593760	7.59376	1H	7842311	7.84	6.19216	***	-13.4766	2.3238	**	-10.6473	2.2443	**	-6.53585	3.39855	***	-9.84161	0	18.04	54.83	56	205	0.205882
	3255064	TGCAGGTATAAATTGTTCTTACTACTAGTTTCATCCAAGTTCGATCCATTGACATGCAAGCCGATCCAT	1	11.76	8388600	8.3886	1H	7842377	7.84	4.96169	***	-13.3317		NS		2.84571	**	-8.24141	3.07249	***	-10.3295	0	16.5	53.55	46	214	0.169118
	3432135	TGCAGATCTGCTTGGAGGAAGCGGAGCTTCTTCTTGTCCTCCGAGATCGGAAGAGCGGTTCAGCAGGAA	1	11.76	9787320	9.78732	1H	8128092	8.13	2.65783	**	12.9979	4.33531	***	26.2415		NS			NS		0	35.64	86.94	247	24	0.908088
	3271033	TGCAGTTGAGAAGGAACCAGCACAAGAGTATCACATCCGACAGGAACCACATGCTGTTGAGGAAGAACC	1	11.76	8022800	8.0228	1H	8148402	8.15	2.43034	**	6.27355	4.69981	***	12.4073		NS			NS		0	33.77	56.26	162	97	0.595588
	3429708	TGCAGCTGGTGTTTCTTCAGAATCACCTGTAATGACCAAAACATCCGAGATCGGAAGAGCGGTTCAGCA	1	11.76	8022800	8.0228	1H	8148468	8.15	1.85791	*	5.37084	7.73946	***	15.792	1.47303	*	4.0875	2.2443	**	6.09631	0	33.53	59.99	161	95	0.591912
	3431212	TGCAGGCGCCGACCTGCGCACAGTGTTGCCAACAGCAGACCGAGATCGGAAGAGCGGTTCAGCAGGAAT	1	13.09	9787320	9.78732	1H	10398088	10.4	1.73291	*	12.1022	5.08533	***	31.6142		NS			NS		0	40.18	90.67	249	19	0.915441
RpshQ.GWA.chr1.2	3267658	TGCAGCTTAATCTCAAGGATGTTGGGCATTTAATTCACCTAAGGTACCTTGGTCTCGAAGATACCAAAA	1	18.48	11437760	11.4378	1H	28549155	28.55		NS		4.88879	***	-14.5285		NS			NS		1	45.59	38.76	187	67	0.246324
	3267646	TGCAGCTTAACCTCAAGGATATTGGACATTTAATTCACCTAAGGTACCTAGGTCTACACAATACCAAAA	1	40.91	38804560	38.8046	1H	28549155	28.55		NS		5.29405	***	-15.3271		NS			NS		1	47.24	37.81	187	73	0.268382
	3268171	TGCAGTTTTTGGAGGTGTTGGATCTTGGAAACAATCATAATCTAAAGGAATTGCCGTCCACTGTTTGTA	1	15.16	10672680	10.6727	1H	28596732	28.6		NS		4.26379	***	-12.5044		NS			NS		1	45.36	39.49	181	82	0.301471
RpshQ.GWA.chr1.3	3263243	TGCAGGTAAGAAGGTTCCAACCCATGCCACCTCATCAGCCGAGATCGGAAGAGCGGTTCAGCAGGAATG	1	103.82	435287120	435.287	1H	495219875	495.22		NS			NS		5.25748	***	8.6645	2.11487	**	5.98322	1	41.93	23.99	116	145	0.533088
	3910455	TGCAGATAAGAAGGTTCCAACCCATGCCACCTCATGAGCCGAGATCGGAAGAGCGGTTCAGCAGGAATG	1	103.82	435738480	435.738	1H	495219875	495.22	1.52634	*	4.95996		NS		4.92815	***	8.44976	2.1154	**	6.00658	0	23.25	42.07	141	120	0.518382
RpshQ.GWA.chr7	3432111	TGCAGCCGAGCGTACGGCGGAATCAGCCCCCCACGGGCCCGAGATCGGAAGAGCGGTTCAGCAGGAATG	7	76.56	468529040	468.529	7H	508049629	508.05		NS			NS		4.08457	***	-9.62852	1.93528	*	-7.3023	1	35.5	26.39	156	102	0.375
	3271387	TGCAGCGCTTCACCATCAGCAGCACCACCACCAGCAGCAGCATCACGTCGTGGACGAGCACGAGCACCG	7	76.91	485695600	485.696	7H	517734671	517.73		NS		1.36068	*	-7.49687	4.06138	***	-9.84598	1.30868	*	-5.68332	1	35.41	23.61	185	75	0.275735
αmean effect of minor allele on phenotype
*Significant at p 0.05, ** Significant at p 0.01, *** Significant at p 0.001, **** Significant at p 0.0001
NS - not significant
