# Supplementary material for: Genetic mapping of stripe rust resistance in a geographically diverse barley collection and selected biparental populations
Source: Front Plant Sci. 2024 Jul 19;15:1352402. doi: 10.3389/fpls.2024.1352402 (PMC11299494; doi:10.3389/fpls.2024.1352402)
Supplement: Supplementary file 7 [file Table_7.xlsx]

## Sheet: Sheet1
Supplementary file S7. QTL detected on different chromosomes and their parental contribution, position and marker trait associations.
clone ID	QTL designation	QTL name	chr IBSC_2012	pos (bp) IBSC_2012	pos (Mbp) IBSC_2012	Pop	Sequence	Parent contirbuting resisatnce allele	pvalue	sig	%level	Discriminant
3271999	RpshQ1	RpshQ.Pom.1H/RpshQ.Bau.1H	chr1H	1262413	1.26241	Zug 161/Pompadour		Pompadour	0.00058593	***	0.00058593	0.106284
3913601	RpshQ1	RpshQ.Pom.1H/RpshQ.Bau.1H	chr1H	3520319	3.52032	Pompadour/Zhoungdamei	TGCAGACGGTGAAAGATTGGGCACTAACCAATCCCCAACTATCCAAGAGTGGCCACCTCTTCTTCAGGA	Pompadour	0.000212291	***	0.000212291	0.120194
4170299	RpshQ1	RpshQ.Pom.1H/RpshQ.Bau.1H	chr1H	3670187	3.67019	Zug 161/Pompadour		Pompadour	0.000304966	***	0.000304966	0.111111
3929167	RpshQ1	RpshQ.Pom.1H/RpshQ.Bau.1H	chr1H	3694978	3.69498	Zug 161/Pompadour		Pompadour	0.000730988	***	0.000730988	0.104275
3272378	RpshQ1	RpshQ.Pom.1H/RpshQ.Bau.1H	chr1H	3729895	3.72989	Zug 161/Pompadour		Pompadour	0.000914972	***	0.000914972	0.101016
4188724	RpshQ1	RpshQ.Pom.1H/RpshQ.Bau.1H	chr1H	3753978	3.75398	Pompadour/Zhoungdamei	TGCAGTGGCTAGTCACTGTAATGTGGGCCCAACACATCGGAGAGGTGGTGGGAGAAGGAGCACGGTGGC	Pompadour	0.00127354	**	0.00127354	0.11003
3430382	RpshQ1	RpshQ.Pom.1H/RpshQ.Bau.1H	chr1H	5149180	5.14918	Pompadour/Zhoungdamei	TGCAGATGCCACCAAAGCCTTTCGTCTCATATGAAAATTAACCTGTGATGTAATAAATCAGAAGAGGGA	Pompadour	0.00042672	***	0.00042672	0.100007
3985988	RpshQ1	RpshQ.Pom.1H/RpshQ.Bau.1H	chr1H	5215147	5.21515	Zug 161/Pompadour		Pompadour	0.000374346	***	0.000374346	0.116847
4184918	RpshQ1	RpshQ.Pom.1H/RpshQ.Bau.1H	chr1H	5573380	5.57338	Pompadour/Zhoungdamei	TGCAGGAACACATTCACCCTGAACGTGTACAACGTGAGCCTGAAGCAGACCTCGGCGACGGTGGGGACA	Pompadour	0.000509539	***	0.000509539	0.109922
3431146	RpshQ1	RpshQ.Pom.1H/RpshQ.Bau.1H	chr1H	5907020	5.90702	CI9214/Baudin	TGCAGGACATAAAAAGGCTCACTCAATTGCGCAAGTTGGGAGTGACTGGCATCAATAAGGAAAACGGGC	Baudin	0.000690912	***	0.000690912	0.13014
4196495	RpshQ1	RpshQ.Pom.1H/RpshQ.Bau.1H	chr1H	5907222	5.90722	CI9214/Baudin	TGCAGCTTCAGCTTCACCAGATTCTTAAGCCCCTGGACCCATTCTGGCAGTTTGACCAGGTTGCCGTAA	Baudin	0.000204429	***	0.000204429	0.145125
4006706	RpshQ1	RpshQ.Pom.1H/RpshQ.Bau.1H	chr1H	5907950	5.90795	CI9214/Baudin	TGCAGTGCAAGTCGAGAAAATGCTATCCACTGAGCTAGATAGAGTGGAGTTTGTTGGTAATTAGTAGGA	Baudin	0.000782659	***	0.000782659	0.120597
3433288	RpshQ1	RpshQ.Pom.1H/RpshQ.Bau.1H	chr1H	5936807	5.93681	CI9214/Baudin	TGCAGGCCACCGTGCTCCGCGGCGGCCTCGCCGTCGGCATCTCCCTGCACCATGCCGCCTGCGACGGGG	Baudin	0.000147669	***	0.000147669	0.137959
3433288	RpshQ1	RpshQ.Pom.1H/RpshQ.Bau.1H	chr1H	5936807	5.93681	CI9214/Baudin	TGCAGGCCACCGTGCTCCGCGGCGGCCTCGCCGTCGGCATCTCCCTGCACCATGCCGCCTGCGACGGGG	Baudin	0.000264468	***	0.000264468	0.134769
3255298	RpshQ1	RpshQ.Pom.1H/RpshQ.Bau.1H	chr1H	5940721	5.94072	CI9214/Baudin	TGCAGAACAGAACACCTCCATTGCTCTAAATCTGGATCAACACAACAAATAGAAGAGCATATTATAGAT	Baudin	0.000844402	***	0.000844402	0.123437
3256503	RpshQ1	RpshQ.Pom.1H/RpshQ.Bau.1H	chr1H	7072341	7.07234	CI9214/Baudin	TGCAGGGCAATAGACAAAACATATCCAATGTCCTTATAAAGTGTGTGTTTGCTCCTGTGTTTTCTGTAA	Baudin	0.000564013	***	0.000564013	0.142685
3811143	RpshQ1	RpshQ.Pom.1H/RpshQ.Bau.1H	chr1H	7220326	7.22033	CI9214/Baudin	TGCAGCCAAATCATCCTGTACAAGTTCACTAAGTTCAGAAGAGAACTTTGGAATATCACTGGCAATCCT	Baudin	0.000218537	***	0.000218537	0.11329
3395756	RpshQ1	RpshQ.Pom.1H/RpshQ.Bau.1H	chr1H	8138589	8.13859	CI9214/Baudin	TGCAGCGGGTCCTCATTCCCAAGATTGCACCAACTTAGAGCCAGATACTTGATGTTCTTCCCATGACCC	Baudin	4.17904e-06	***	4.17904e-06	0.195814
3266725	RpshQ1	RpshQ.Pom.1H/RpshQ.Bau.1H	chr1H	8286946	8.28695	CI9214/Baudin	TGCAGGCGCCGGTTAGCAAATTTGACTTGTAACCAGCGCCTGTGGCGCTAAATAGGGTCCAGGCGATTG	Baudin	8.31111e-06	***	8.31111e-06	0.186209
6428320	RpshQ1	RpshQ.Pom.1H/RpshQ.Bau.1H	chr1H	8485532	8.48553	CI9214/Baudin	TGCAGCCCATACATATTCGATTAGTTCTTGTTTGTTTTCATAAAATTTAGATCACAGATATCCAAATGG	Baudin	3.28401e-05	***	3.28401e-05	0.138231
3255992	RpshQ1	RpshQ.Pom.1H/RpshQ.Bau.1H	chr1H	8485532	8.48553	CI9214/Baudin	TGCAGCCCACACATATTCGAATAGTTCTTGTTTGTTTTCATAAAATTTAGATCACAGATATCCAAATGG	Baudin	4.33369e-06	***	4.33369e-06	0.201508
3255992	RpshQ1	RpshQ.Pom.1H/RpshQ.Bau.1H	chr1H	8485532	8.48553	CI9214/Baudin	TGCAGCCCACACATATTCGAATAGTTCTTGTTTGTTTTCATAAAATTTAGATCACAGATATCCAAATGG	Baudin	5.20931e-06	***	5.20931e-06	0.192742
3396875	RpshQ1	RpshQ.Pom.1H/RpshQ.Bau.1H	chr1H	8776500	8.7765	CI9214/Baudin	TGCAGTTTATCCCTTGTATTTGTAACAGTGAGCCTCGGCGTGGATATCGGTTTGGCTTCCTTCGTACAA	Baudin	3.18674e-06	***	3.18674e-06	0.214753
3985412	RpshQ1	RpshQ.Pom.1H/RpshQ.Bau.1H	chr1H	8985302	8.9853	CI9214/Baudin	TGCAGCACTACTCGCGGAAGAAACTAGAAACAGAGTGCACGCGGACGTGCCAGCAGAAAGGAGGGCATG	Baudin	4.00526e-06	***	4.00526e-06	0.211376
3986038	RpshQ1	RpshQ.Pom.1H/RpshQ.Bau.1H	chr1H	9172256	9.17226	CI9214/Baudin	TGCAGAGTTTGTATCACTTTACCCATAGAGCTCGGAACCATATCCTTAGATGCGAGACATGGTTCAGAG	Baudin	4.70965e-06	***	4.70965e-06	0.19764
3257690	RpshQ1	RpshQ.Pom.1H/RpshQ.Bau.1H	chr1H	9172256	9.17226	Pompadour/Zhoungdamei	TGCAGAGTTTGTATCACTTTACCCATAGAGCTCGGAACCATAATTGCCACATGCATTTTCCTTAGATGC	Pompadour	0.000283237	***	0.000283237	0.10509
3256746	RpshQ1	RpshQ.Pom.1H/RpshQ.Bau.1H	chr1H	9241762	9.24176	Zug 161/Pompadour		Pompadour	0.000490041	***	0.000490041	0.100774
4016519	RpshQ1	RpshQ.Pom.1H/RpshQ.Bau.1H	chr1H	9600415	9.60041	CI9214/Baudin	TGCAGGTTGATTACCTGAAACATCAGGGGGCTCCTGAAAAATGCAAAAAAAATAATCATTTTTTGACTC	Baudin	0.000172551	***	0.000172551	0.145624
3275708	RpshQ1	RpshQ.Pom.1H/RpshQ.Bau.1H	chr1H	9958997	9.959	CI9214/Baudin	TGCAGCACCGCCATGGGCGCCTCGAAGTAGTCGACATCGACGCTGTCCACCCTCGCGGTCGTCGACATC	Baudin	7.52131e-05	***	7.52131e-05	0.152818
3267651	RpshQ1	RpshQ.Pom.1H/RpshQ.Bau.1H	chr1H	9959666	9.95967	Zug 161/Pompadour		Pompadour	0.000147676	***	0.000147676	0.117012
3931979	RpshQ1	RpshQ.Pom.1H/RpshQ.Bau.1H	chr1H	10077504	10.0775	CI9214/Baudin	TGCAGTAATCGGATGTGTTCAGACGGCCATGAATTTTTTTTAAATGGTGAATGCAGAAGCATTTAATCG	Baudin	0.000152638	***	0.000152638	0.124254
3255940	RpshQ1	RpshQ.Pom.1H/RpshQ.Bau.1H	chr1H	10246828	10.2468	CI9214/Baudin	TGCAGCTCTTCAATAAAAGGAGGATTTTCTCTGTGAGATGCTCCCAGGAGAGCTTCATTGTTCAGGTTG	Baudin	7.50355e-05	***	7.50355e-05	0.160093
3257816	RpshQ1	RpshQ.Pom.1H/RpshQ.Bau.1H	chr1H	10257981	10.258	CI9214/Baudin	TGCAGCCCGCAGTCTATGCTGATGAAACCTGCACACATGCATATGCAATCTGAAATGAGGCATGATTAC	Baudin	0.000839797	***	0.000839797	0.117855
5243134	RpshQ1	RpshQ.Pom.1H/RpshQ.Bau.1H	chr1H	10258046	10.258	CI9214/Baudin	TGCAGGGAGAGGAGAGCTACATCGATGAGGAGACGAAGCTGGTGTACGTCTCCGACGCTGGCTTCACTG	Baudin	2.06945e-05	***	2.06945e-05	0.176549
3255400	RpshQ1	RpshQ.Pom.1H/RpshQ.Bau.1H	chr1H	10259281	10.2593	CI9214/Baudin	TGCAGCTCTAGAACTGCTAACCCTGCAAGAATAACAAGCATGTAAGCCTGTTTGGATCAGCTTTTTTGT	Baudin	0.000125907	***	0.000125907	0.145462
3271025	RpshQ1	RpshQ.Pom.1H/RpshQ.Bau.1H	chr1H	10527043	10.527	CI9214/Baudin	TGCAGGAGAAGCCGTGGCACTAGGAACGATTAGATTAAGCAAGCACCAGGACGACCTCTCGTACAACCA	Baudin	5.01954e-05	***	5.01954e-05	0.175154
3255037	RpshQ1	RpshQ.Pom.1H/RpshQ.Bau.1H	chr1H	10635095	10.6351	CI9214/Baudin	TGCAGTGATGAAGCCAAAGGCCCCTTCTCTCTCCTTGATGCCTCCTCTTTTGTTGTGTACTCTTATCCG	Baudin	5.71023e-05	***	5.71023e-05	0.175601
3264609	RpshQ1	RpshQ.Pom.1H/RpshQ.Bau.1H	chr1H	10794440	10.7944	CI9214/Baudin	TGCAGGGAAGAAGAAACTAGAGCAACAATCCTTGAAGCTCCCCGACTTTACCTGCAAACCCACGGATGT	Baudin	7.13458e-05	***	7.13458e-05	0.1679
5243553	RpshQ1	RpshQ.Pom.1H/RpshQ.Bau.1H	chr1H	10962372	10.9624	Pompadour/Zhoungdamei	TGCAGGAAACATCGTGTATATGTAGTATGTATGAACCCGCGCACCAGATATTATTACCAATAGTGGCCA	Pompadour	0.000106481	***	0.000106481	0.162353
3272120	RpshQ1	RpshQ.Pom.1H/RpshQ.Bau.1H	chr1H	10965683	10.9657	CI9214/Baudin	TGCAGTGGACACACTGCACGCGCCCATCCTGATTGTTGCCGACCTCGCGGACGCCTACACGGAACTAGA	Baudin	0.000252286	***	0.000252286	0.128794
5251137	RpshQ1	RpshQ.Pom.1H/RpshQ.Bau.1H	chr1H	11207953	11.208	CI9214/Baudin	TGCAGATCCTGAGTGGTTGACCATGGGTAGCAACCAATGGCTGTCGAAGCTACTTTTCAACCCCAGACC	Baudin	8.00156e-05	***	8.00156e-05	0.163743
9771445	RpshQ1	RpshQ.Pom.1H/RpshQ.Bau.1H	chr1H	11520486	11.5205	Pompadour/Zhoungdamei	TGCAGCATGGCAAGATTCAGCTGGCGGTTAAGCACATCAGTCGGCGGGAACGCCATGTATGGCTGCCGA	Pompadour	0.000126147	***	0.000126147	0.140969
3269067	RpshQ1	RpshQ.Pom.1H/RpshQ.Bau.1H	chr1H	11981528	11.9815	CI9214/Baudin	TGCAGGAACAAAGGGGATGTCAAGCTGCTTTCAATGACTCACCTAACGATGGCTCATCGATTTTAATTT	Baudin	2.72151e-05	***	2.72151e-05	0.163433
5251518	RpshQ1	RpshQ.Pom.1H/RpshQ.Bau.1H	chr1H	12027898	12.0279	Pompadour/Zhoungdamei	TGCAGGTTAGCTGCATGCATGTTTGAGTCTTCTCGTTATGGCTCGGCTGCATGTTAGCGTCGTTAGTTG	Pompadour	0.00186511	**	0.00186511	0.110105
3271264	RpshQ1	RpshQ.Pom.1H/RpshQ.Bau.1H	chr1H	12027963	12.028	CI9214/Baudin	TGCAGCACTCCTGCACATACAAACGCCACAACGACCAGCACACCCAGTGCACGCACATACACTGGTCTT	Baudin	0.00060381	***	0.00060381	0.124473
5335963	RpshQ1	RpshQ.Pom.1H/RpshQ.Bau.1H	chr1H	12211997	12.212	CI9214/Baudin	TGCAGAGGGAGATGGGCCCGCCCAGTTTGGTGCGCCCTAATGCGATTTCCAGACTATTTGACGCACACA	Baudin	0.00060381	***	0.00060381	0.124473
3271455	RpshQ1	RpshQ.Pom.1H/RpshQ.Bau.1H	chr1H	12211997	12.212	Pompadour/Zhoungdamei	TGCAGAGGGAGATGGGCCCGCCCAGTTGGGTGCGCCCCAATGCGATTTCCAGACTATTTGACGCAGACA	Pompadour	0.000296146	***	0.000296146	0.1471
5250077	RpshQ1	RpshQ.Pom.1H/RpshQ.Bau.1H	chr1H	12301648	12.3016	CI9214/Baudin	TGCAGTGCCCGTACCTAGCCTCAAGCGCTATGCAATTCCCCATGTCTCCCGACAGCCTCCTCCTCTTCT	Baudin	0.000123153	***	0.000123153	0.166786
3431112	RpshQ1	RpshQ.Pom.1H/RpshQ.Bau.1H	chr1H	12478069	12.4781	Zug 161/Pompadour		Pompadour	9.39873e-06	***	9.39873e-06	0.118227
6436722	RpshQ1	RpshQ.Pom.1H/RpshQ.Bau.1H	chr1H	12478069	12.4781	Pompadour/Zhoungdamei	TGCAGCTGGCTCCCGCCCAGTCCTCGTCCTCCTCTGCCTCCCCATCCTCCACGGTCCGACGCACCAAGG	Pompadour	7.9516e-05	***	7.9516e-05	0.169666
6422106	RpshQ1	RpshQ.Pom.1H/RpshQ.Bau.1H	chr1H	12642670	12.6427	CI9214/Baudin	TGCAGACGCTAGTTGCCATAACTGGCGCTTAAAGCGCCGATTAGGAGATCCCCAGAATGCAACTGATGG	Baudin	0.000113619	***	0.000113619	0.141607
3264222	RpshQ1	RpshQ.Pom.1H/RpshQ.Bau.1H	chr1H	13694997	13.695	Zug 161/Pompadour		Pompadour	1.79456e-05	***	1.79456e-05	0.101432
3267452	RpshQ1	RpshQ.Pom.1H/RpshQ.Bau.1H	chr1H	13845462	13.8455	Zug 161/Pompadour		Pompadour	1.2816e-05	***	1.2816e-05	0.125246
3267452	RpshQ1	RpshQ.Pom.1H/RpshQ.Bau.1H	chr1H	13845462	13.8455	Pompadour/Zhoungdamei	TGCAGTGCAGCAGTGCAGCACAACACGGTGTAGGTGACCCTGACATCGGTTTCGTTCTGGGCTGCTCTG	Pompadour	0.00222216	**	0.00222216	0.101033
3258265	RpshQ1	RpshQ.Pom.1H/RpshQ.Bau.1H	chr1H	16062982	16.063	Pompadour/Zhoungdamei	TGCAGGTCGGGTGAAACATATACATCATCAGAGCGGATATCGAAAATTAATTGAGGAACTCGGCAAAAA	Pompadour	0.00192122	**	0.00192122	0.109893
4793246	RpshQ1	RpshQ.Pom.1H/RpshQ.Bau.1H	chr1H	16617116	16.6171	Pompadour/Zhoungdamei	TGCAGTCCTTGTCGTTGGTCTTGAAGGCCTCCTCCGCGGCCGCCGCCGTCGACAGCACCACCGCCGAGA	Pompadour	0.00119525	**	0.00119525	0.106003
4414361	RpshQ1	RpshQ.Pom.1H/RpshQ.Bau.1H	chr1H	17290710	17.2907	Pompadour/Zhoungdamei	TGCAGTATAGACCAATCACCACCATGAAATTCCGAGAATGGACGAAATTATAGGTCCACACATACAAAC	Pompadour	0.00122208	**	0.00122208	0.107478
3987243	RpshQ1	RpshQ.Pom.1H/RpshQ.Bau.1H	chr1H	18332683	18.3327	Pompadour/Zhoungdamei	TGCAGGAGTAAAATAGTGCATCAGTTAATTAACTGGCGCTGCAACAATCAATCGAACTGTGCAATTTAG	Pompadour	0.00130424	**	0.00130424	0.116339
3260214	RpshQ1	RpshQ.Pom.1H/RpshQ.Bau.1H	chr1H	18461964	18.462	Fumai8/Baronesse	TGCAGGGCCAGCCGACGCCTACACCATCAACGGCAAGCCGAGATCGGAAGAGCGGTTCAGCAGGAATGC	Fumai8	6.92906e-05	***	6.92906e-05	0.112567
3264478	RpshQ1	RpshQ.Pom.1H/RpshQ.Bau.1H	chr1H	18480105	18.4801	CI9214/Baudin	TGCAGACATATCCAATGCCCACTTGACTTGCCCAGTGCTGGATTGCGTTCTGCAAATGACTCCCGAGAT	Baudin	0.000634692	***	0.000634692	0.110982
6437167	RpshQ1	RpshQ.Pom.1H/RpshQ.Bau.1H	chr1H	18595869	18.5959	Pompadour/Zhoungdamei	TGCAGGTGGTGGATAGAGGAAGCGGACAAGTTTTTTAAGTTGGCAACAGTTTTTTAAACTTAGCATCAA	Pompadour	0.000167865	***	0.000167865	0.116219
3921157	RpshQ1	RpshQ.Pom.1H/RpshQ.Bau.1H	chr1H	18606514	18.6065	Zug 161/Pompadour		Pompadour	1.74491e-05	***	1.74491e-05	0.104296
3921157	RpshQ1	RpshQ.Pom.1H/RpshQ.Bau.1H	chr1H	18606514	18.6065	Pompadour/Zhoungdamei	TGCAGGTTCTTGTTTTCACTGACGGTGTCTCGCCCTGTTTCTTCTTCTTCCTCCTCGCTCCAGGGCAAC	Pompadour	0.0014245	**	0.0014245	0.100313
3261435	RpshQ1	RpshQ.Pom.1H/RpshQ.Bau.1H	chr1H	18606579	18.6066	Zug 161/Pompadour		Pompadour	3.52058e-06	***	3.52058e-06	0.14822
3273161	RpshQ1	RpshQ.Pom.1H/RpshQ.Bau.1H	chr1H	18663718	18.6637	Zug 161/Pompadour		Pompadour	1.30696e-06	***	1.30696e-06	0.151235
4015695	RpshQ1	RpshQ.Pom.1H/RpshQ.Bau.1H	chr1H	18782224	18.7822	Zug 161/Pompadour		Pompadour	1.46492e-05	***	1.46492e-05	0.117505
3911581	RpshQ1	RpshQ.Pom.1H/RpshQ.Bau.1H	chr1H	18811803	18.8118	Pompadour/Zhoungdamei	TGCAGTTTGAGCACAACCAAAGTAAAAAAGAAGCCAAGCTGTTTTTCGAGGAAAGAAGGTCGAGTTTAA	Pompadour	0.00130424	**	0.00130424	0.116339
3267115	RpshQ1	RpshQ.Pom.1H/RpshQ.Bau.1H	chr1H	18924148	18.9241	Zug 161/Pompadour		Pompadour	4.03367e-06	***	4.03367e-06	0.127376
3267517	RpshQ1	RpshQ.Pom.1H/RpshQ.Bau.1H	chr1H	19349220	19.3492	CI9214/Baudin	TGCAGCCGCCTGGTTAGATCCGACCAGCTGCCTCTCCCTGCGCTGCTTGCACCTGTCCCAATCGGATGG	Baudin	0.00100297	**	0.00100297	0.100769
3431573	RpshQ1	RpshQ.Pom.1H/RpshQ.Bau.1H	chr1H	19402084	19.4021	Zug 161/Pompadour		Pompadour	4.03367e-06	***	4.03367e-06	0.127376
3432560	RpshQ1	RpshQ.Pom.1H/RpshQ.Bau.1H	chr1H	20205591	20.2056	Zug 161/Pompadour		Pompadour	6.86332e-07	***	6.86332e-07	0.199965
4007101	RpshQ2		chr1H	488767409	488.767	CI9214/Baudin	TGCAGCTGTTCATGATGAAAATGTGGTTGAACTTGTATTCTGTTGGGGTATTCATAGGTAGGAAGACAC	CI9214	8.37773e-05	***	8.37773e-05	0.115426
3930123	RpshQ2		chr1H	488845312	488.845	CI9214/Baudin	TGCAGTCTGCCTCCAAAACACCAAAATGACCCCGCCCTGCTCGATGGCTTCCGATATTGCAGAGCTGAC	CI9214	0.00053992	***	0.00053992	0.100664
4191818	RpshQ2		chr1H	490921224	490.921	CI9214/Baudin	TGCAGCGGACCCCCGTTTTATTTACATAGCTGGACTGATCGAGTCACTGTCGGGCGGTGCGGTGCGTCT	CI9214	0.00053992	***	0.00053992	0.100664
4329913	RpshQ2		chr1H	491096649	491.097	CI9214/Baudin	TGCAGCGACACCTGCCGCTCCATCTGGATGTGCTTGTAGAAGTTGGCGATGAAGAGCTCCGCGCGTCGG	CI9214	0.000386682	***	0.000386682	0.10538
3263268	RpshQ3		chr2H	70640727	70.6407	Pompadour/Zhoungdamei	TGCAGTTGGAGATGAGATCAGGGCACACATAACATATATACCTGGGAAAATCCTGGACCAGGAGATGGA	Pompadour	0.00263435	**	0.00263435	0.100535
100000487	RpshQ3		chr2H	83390665	83.3907	Pompadour/Zhoungdamei	TGCAGTAGTCCAACTGCCTGCCATCGCTGTCGAAGACGCGCCGACTTCCGCCTCGCACAGCACGACGAG	Pompadour	0.000555601	***	0.000555601	0.122622
3266356	RpshQ3		chr2H	85662813	85.6628	Pompadour/Zhoungdamei	TGCAGATGAGGTAACACATCGATCAACATGCTAACCAGTTGGACAGCGAAGGAACTATGCAAAATCAGG	Pompadour	4.69282e-05	***	4.69282e-05	0.139788
3985960	RpshQ3		chr2H	94462384	94.4624	Pompadour/Zhoungdamei	TGCAGTTGCAGGGAACAAGTTTTTGACGATCGATCGAGCGATAATGCATCCCCGCGGCGTGATGTAGCT	Pompadour	0.00117281	**	0.00117281	0.111111
4015964	RpshQ3		chr2H	100792766	100.793	Pompadour/Zhoungdamei	TGCAGTCAGAGAGAGATAAGCTCGCATGTGACCCTGGCGGAGAGATCAACGGGTGCGGGGGAGAGGCTC	Pompadour	0.000772953	***	0.000772953	0.112375
3271215	RpshQ3		chr2H	114486418	114.486	Pompadour/Zhoungdamei	TGCAGGTTATTTATCGTAAACGTTAGGGGTTTTCTGTAAAATGCAGACAAAACGGTTCGGATCCACTTA	Pompadour	0.00250154	**	0.00250154	0.101016
3662800	RpshQ4		chr2H	635297033	635.297	Pompadour/Zhoungdamei	TGCAGAAATTACCGCTGAAGTCCACAAATATCTTGCCTCTTCGTTCTCCTAGAGGAGGGACAACAGGGA	Pompadour	0.00148958	**	0.00148958	0.111247
5337846	RpshQ4		chr2H	635551459	635.551	Pompadour/Zhoungdamei	TGCAGCTTCTTGGCCTTGCCGAGGCTGAACAGCCTTCTCTTGCCCTTCTTCCTCGCTGCGAGACAAAAT	Pompadour	0.00135084	**	0.00135084	0.116597
3434153	RpshQ4		chr2H	635864125	635.864	Pompadour/Zhoungdamei	TGCAGTCAGTGCCACCATATCTGTAAAAACACACATTAATCTCACATTTTCTGCCTGCGAGTGATGGGC	Pompadour	0.00122196	**	0.00122196	0.117096
3267882	RpshQ5		chr3H	30082009	30.082	Ricardo/Gus	TGCAGCTTCGGTGATCGGGGACAGGGTCACCTCGCATCTATCACCCTCGAGCTGCTCACCAAAGACATA	Ricardo	5.61372e-05	***	5.61372e-05	0.119189
3666729	RpshQ5		chr3H	30092038	30.092	Ricardo/Gus	TGCAGATTCCACGACATAGTTATTTGGCTTGATGGGAAGCTCGTCGGTATAGATGAAGTGGAGCATGGC	Ricardo	0.00070899	***	0.00070899	0.100781
3433034	RpshQ5		chr3H	31532771	31.5328	Ricardo/Gus	TGCAGCTAGCAGCCTGCCACCATTTACGCCACTCCACTCATCTCTTGAAAATTCAATTCAGATAGGTAC	Ricardo	1.32411e-05	***	1.32411e-05	0.158019
3255109	RpshQ6		chr3H	299539841	299.54	Fumai8/Baronesse	TGCAGATCACTTGCACCGCAGAAGAAAGCCAAGAAAATATACTGCACGCGGAACACATTCCAGCGGGGG	Fumai8	0.000705831	***	0.000705831	0.101764
3264656	RpshQ6		chr3H	299539844	299.54	Fumai8/Baronesse	TGCAGACCATTAGTATCTTCACTAAACTAATGGAGGGGAAGTGATGGTGCAGATCATGGGAACAGAGCG	Fumai8	0.000211041	***	0.000211041	0.109845
3263247	RpshQ6		chr3H	299539844	299.54	Fumai8/Baronesse	TGCAGACCATTAGTATCTTCACTGAACTAATGGAGGGCAAGTGATGGTGCAGATCATGGGAACAGAGCG	Fumai8	0.00132197	**	0.00132197	0.101817
3266369	RpshQ7	RpshQ.Ric.3H	chr3H	595659646	595.66	Ricardo/Gus	TGCAGGGAAACAGCGTCTCTGTGCAGTGCAGTGCGAACCCAGTGGCATGGAGCTCGCTAGATACGCTAC	Ricardo	0.00258257	**	0.00258257	0.109392
3262534	RpshQ7	RpshQ.Ric.3H	chr3H	595860953	595.861	Ricardo/Gus	TGCAGGACCAGTCGAAGGACGCCACGCACACGTTCCCGGCCCGCTTCTTCCACTCGCAGTCTGCAAAGC	Ricardo	0.00265041	**	0.00265041	0.111111
4171045	RpshQ7	RpshQ.Ric.3H	chr3H	608451428	608.451	Ricardo/Gus	TGCAGTGCTCTGTGCACATTTCGCGGAATGCACATGGAGGGGTATGGGGGTATGGCTACGGATGGCCAG	Ricardo	3.84728e-05	***	3.84728e-05	0.114622
3257337	RpshQ7	RpshQ.Ric.3H	chr3H	614049572	614.05	Ricardo/Gus	TGCAGAGGCACATGATCAGAAAAGGCCGAGCGTGGCCTACTGGCCGTCTGGCGCTTTCCCTAATCTAAT	Ricardo	0.00026148	***	0.00026148	0.104871
3986178	RpshQ7	RpshQ.Ric.3H	chr3H	615377366	615.377	Ricardo/Gus	TGCAGGGCTGGACCATACAGGCTGGTTAGCCGCGTACGCGTGCACTGGGCTCGGCGTTGCGTCTGCGGT	Ricardo	3.55085e-05	***	3.55085e-05	0.128394
3985991	RpshQ7	RpshQ.Ric.3H	chr3H	618407395	618.407	Ricardo/Gus	TGCAGGCAACGGTGTCAGTGGGACAGTGGGACAGTGGCAGTGGCTGATCTTGGCCGTAGTTTATGAGGG	Ricardo	6.20659e-06	***	6.20659e-06	0.119189
3257233	RpshQ7	RpshQ.Ric.3H	chr3H	620460357	620.46	Ricardo/Gus	TGCAGTGGCCTTCATGTGAGTTTGAGAATGTCTTGCGCCATTAGAAAACTGATGATGATTATAAATGGT	Ricardo	6.016e-05	***	6.016e-05	0.109673
3433664	RpshQ7	RpshQ.Ric.3H	chr3H	624051637	624.052	Fumai8/Baronesse	TGCAGAAGATCGGGAAGACGGTAACTTACTGGGGTGAGTGAAGAACAGAGCCCGAGATCGGAAGAGCGG	Fumai8	1.6623e-05	***	1.6623e-05	0.128675
3266854	RpshQ7	RpshQ.Ric.3H	chr3H	624051772	624.052	Fumai8/Baronesse	TGCAGTACAACAAATAGCTCCTGATGTCCCATCGTTAAATACAGTGACTACCTAGCTGACTCCCGTCCG	Fumai8	3.49751e-05	***	3.49751e-05	0.152118
5247368	RpshQ7	RpshQ.Ric.3H	chr3H	630645788	630.646	Fumai8/Baronesse	TGCAGCGGCAGGCGTCGGCGGGGTCCCTCAAGCAGGGCCCGTCGGGGGAGCTCCGAGATCGGAAGAGCG	Fumai8	0.000368288	***	0.000368288	0.113498
4196984	RpshQ7	RpshQ.Ric.3H	chr3H	630882006	630.882	Fumai8/Baronesse	TGCAGCCATGCCAGTGACCGCCGCTCGCGGAAGCCGCGTAGGCAGCGGCACGATGGCAGCTCGTTCTCG	Fumai8	0.000177323	***	0.000177323	0.128052
3254914	RpshQ7	RpshQ.Ric.3H	chr3H	630932546	630.933	Ricardo/Gus	TGCAGGTATGTTCTCACTTTTGTTGGACCCAAACGGGACAAGCCAATACTTCCTCCTGTGGAATAGGAC	Ricardo	3.40823e-07	***	3.40823e-07	0.111111
3397733	RpshQ7	RpshQ.Ric.3H	chr3H	634016119	634.016	Ricardo/Gus	TGCAGCATCGTGGCGCTAGCTTAGCTTGCAAGGTCTCGCTGGATCAGGCGAATCTAGTACACTACCCTA	Ricardo	1.30251e-07	***	1.30251e-07	0.11782
3663177	RpshQ7	RpshQ.Ric.3H	chr3H	634621397	634.621	Ricardo/Gus	TGCAGCTCGGCCTTGGACAGAACCTGCAAACGGAACGAACACGGGAAAACGATGAGAAAATTAAGTGTG	Ricardo	8.87875e-09	***	8.87875e-09	0.103316
3397429	RpshQ7	RpshQ.Ric.3H	chr3H	634621467	634.621	Fumai8/Baronesse	TGCAGCTCGGCCTTGGACAGAACCTGCAAACGGAACGAACACGGGAAACCGATGAGTAATTAAGTGTGA	Fumai8	0.000528956	***	0.000528956	0.10091
3397729	RpshQ7	RpshQ.Ric.3H	chr3H	635268648	635.269	Ricardo/Gus	TGCAGTACATCCGTGACCGTGAGTGGCGCCCACTAATAGCTCACGCGAGCACGATTATACCAAAAAGAA	Ricardo	2.84534e-08	***	2.84534e-08	0.154337
3258624	RpshQ7	RpshQ.Ric.3H	chr3H	635399728	635.4	Ricardo/Gus	TGCAGTTGAACCGTGCCTCGTACAGAAATGTGCCAACCGTTCCGTTTACGTGTACAAAGATGGGCCCAC	Ricardo	6.59277e-09	***	6.59277e-09	0.105705
3255950	RpshQ7	RpshQ.Ric.3H	chr3H	640358895	640.359	Ricardo/Gus	TGCAGGAAAACACCACTCTGCACACCACCAACTCACACCACCCGTTGGGGGCGTTACCTTCCAAAACTC	Ricardo	2.62274e-07	***	2.62274e-07	0.205189
3662946	RpshQ7	RpshQ.Ric.3H	chr3H	640428218	640.428	Ricardo/Gus	TGCAGGACACAGGGGCAAGCAAGCAAGCGATGCAGGGTGTATATGTATCTCCGAATTTAAGGAGTGCTG	Ricardo	3.53354e-07	***	3.53354e-07	0.148902
6270137	RpshQ7	RpshQ.Ric.3H	chr3H	640428283	640.428	Ricardo/Gus	TGCAGGCCGTTTCTCGCTTGAGAGCTGAGGCTTGCGACAGGGACAGAGGCATGGCTGCTCCCGCCGCGG	Ricardo	6.52631e-07	***	6.52631e-07	0.1238
3927740	RpshQ7	RpshQ.Ric.3H	chr3H	640653832	640.654	Ricardo/Gus	TGCAGATAGAAGGTGCCTCGTCATGCTCAGATTCGTACAATGTAATTGGTGAGACCTATTGCATTGCTA	Ricardo	0.000138675	***	0.000138675	0.116049
4011643	RpshQ7	RpshQ.Ric.3H	chr3H	640865155	640.865	Ricardo/Gus	TGCAGACCGCACATCCAATGCGGACGGTCCTGTAGCAGCAACACCCGACGGTCGATGAAGGCCGCCACT	Ricardo	8.99317e-06	***	8.99317e-06	0.144424
3273786	RpshQ7	RpshQ.Ric.3H	chr3H	641200090	641.2	Ricardo/Gus	TGCAGATAGCTGGCAACATCGCCGTGACGGAGCGCGGCGAGTGCACGTACCTGGAGAAGGCGAACGCGG	Ricardo	7.48361e-07	***	7.48361e-07	0.141121
3263235	RpshQ7	RpshQ.Ric.3H	chr3H	641756020	641.756	Ricardo/Gus	TGCAGGACTGTAACCTAACCACAATCTCTGCTGCGCTCTAGTATTACCTTGTGTGCTTACTGTATTCCG	Ricardo	4.16164e-06	***	4.16164e-06	0.139159
3259697	RpshQ7	RpshQ.Ric.3H	chr3H	641907811	641.908	Ricardo/Gus	TGCAGATCATGTCCAACGACAGGTTCAAGAGCGTGGAGCACCGCGTGGTGGCCAAGAGCGCGGGGCCGA	Ricardo	3.84728e-05	***	3.84728e-05	0.114622
3267361	RpshQ7	RpshQ.Ric.3H	chr3H	644297253	644.297	Ricardo/Gus	TGCAGAAACAACAAGAGGTGTCATCACGAAAAATGATGAGACAACGATTTACTTGTAGCCTATGAGATG	Ricardo	4.16164e-06	***	4.16164e-06	0.139159
3266978	RpshQ7	RpshQ.Ric.3H	chr3H	645151491	645.151	Ricardo/Gus	TGCAGGCCAACTTCATGAACCCCCGTTTCTGGAGCATGGCCCTCGCGAGCCTGAGGACCCTGATGCGGA	Ricardo	3.77453e-07	***	3.77453e-07	0.200751
3932529	RpshQ7	RpshQ.Ric.3H	chr3H	645151556	645.152	Ricardo/Gus	TGCAGCAGCGCGCTGAAGACGCTGGCGCCAATGAAGCACCCGTTCATCACCCTGGCCATGTCCATGGCG	Ricardo	5.56772e-06	***	5.56772e-06	0.154337
3396187	RpshQ7	RpshQ.Ric.3H	chr3H	645260870	645.261	Ricardo/Gus	TGCAGGAGTCAGTCGTCATGCCGCTTAATGTTTGTTGGAGTCGGTAATTCCCAGACTTTGGCCATCGCC	Ricardo	3.68153e-06	***	3.68153e-06	0.159213
3256927	RpshQ7	RpshQ.Ric.3H	chr3H	645624026	645.624	Ricardo/Gus	TGCAGCAACACCTTCAAGAAGGAATAGTGTTCTCGCACTAGCGTCGCCACACATTCGTCCAAAGACGAC	Ricardo	2.99479e-06	***	2.99479e-06	0.194019
3263333	RpshQ7	RpshQ.Ric.3H	chr3H	646045408	646.045	Ricardo/Gus	TGCAGACCTTCACTATGCGGTTACTAAGTACTAACACTTGTTCATGTGTGCAATGATGACAAATCTCTC	Ricardo	4.59513e-06	***	4.59513e-06	0.170022
3259248	RpshQ7	RpshQ.Ric.3H	chr3H	655324789	655.325	Ricardo/Gus	TGCAGCAGAACTACATCGCATTTGACGGTTGTCGGGACATGAGTTCGGTAGATGCGGCAACCATCGGAC	Ricardo	0.00166416	**	0.00166416	0.116847
3257977	RpshQ7	RpshQ.Ric.3H	chr3H	659104300	659.104	Ricardo/Gus	TGCAGACAACAGCACAGAAACTACTGGTTGTAGGCAGTACGAGCGGTACGTACGAGCTAGACTTTTGGG	Ricardo	0.00147915	**	0.00147915	0.123078
3272229	RpshQ7	RpshQ.Ric.3H	chr3H	660696845	660.697	Ricardo/Gus	TGCAGTGCACACACTATATGATCACTAGCTTAGCTCGATTCCGAGGATGCGACCACACATAACTGCACG	Ricardo	0.00170281	**	0.00170281	0.119189
4792148	RpshQ7	RpshQ.Ric.3H	chr3H	661788525	661.789	Ricardo/Gus	TGCAGCATCGGGCTGAGGTGGCCCTGGAACGGCAGCGGGAACAGCGCGACGTGTCTACTTGCCATCGTA	Ricardo	0.000654928	***	0.000654928	0.12947
3267626	RpshQ7	RpshQ.Ric.3H	chr3H	662000866	662.001	Ricardo/Gus	TGCAGTTGAAGCTGGTCAATTTTCCTACTGAAGTGAACCCCATGTTCTGTGCAAAGTTGGCTCGCTATT	Ricardo	0.00162644	**	0.00162644	0.121442
19477638	RpshQ7	RpshQ.Ric.3H	chr3H	662634447	662.634	Ricardo/Gus	TGCAGCTTACTGACGCGCGGTAGAACACACGCGCATCCAAAGGCGGGGCGGCGGTGAGGGGACTCCGAC	Ricardo	0.000381979	***	0.000381979	0.145125
4185365	RpshQ8		chr4H	509002590	509.003	Fumai8/Baronesse	TGCAGCAGTACTATAGCGTTCCCACGCACGCGCAACAAAATTACACATTTAGGGTTTATTGGCGGAGTG	Fumai8	0.000106524	***	0.000106524	0.105591
19413297	RpshQ8		chr4H	526038286	526.038	Fumai8/Baronesse	TGCAGCTGGGCCTGCTGCTGCTGGAGCAGGTGGTGGTGTGGCACCGGCGGCGGCCCAGGCACGCCCGAG	Fumai8	0.000685706	***	0.000685706	0.108683
3274238	RpshQ8		chr4H	530910317	530.91	Fumai8/Baronesse	TGCAGTGCTCGGCGACCAGATATGGCGAGCATCGTGCGTTGTCCGAGATCGGAAGAGCGGTTCAGCAGG	Fumai8	8.14377e-06	***	8.14377e-06	0.123933
3268409	RpshQ8		chr4H	530910317	530.91	Fumai8/Baronesse	TGCAGTGCTCGGCGACCAGATATGGCGAGCATCGTGCGTTGTCCCGAAGCTTCAACGCCTTTCCCCATC	Fumai8	0.000648742	***	0.000648742	0.119601
6284139	RpshQ8		chr4H	531362202	531.362	Fumai8/Baronesse	TGCAGCTCGTGGACGAGGGTGACATGCGCATCCTCGACAAGGGCGGCGAGCTTGCGTGGAAGGCTAGCG	Fumai8	6.11817e-06	***	6.11817e-06	0.145488
3271146	RpshQ9		chr4H	553941065	553.941	Fumai8/Baronesse	TGCAGCCCACCACCTCTTCTTCCTCCTCCCTGCCTGCGCTGCTGCTCCCTCCCTTTCCCCCACGGTCCT	Fumai8	0.000173019	***	0.000173019	0.135565
3272504	RpshQ9		chr4H	553941065	553.941	Fumai8/Baronesse	TGCAGCCCACCACCTCTTCTTCCTCCTCCCTGCGCTGCTGCTCCCTCCCTTTCCCCCACGGTCCTCCCG	Fumai8	0.00102644	**	0.00102644	0.108046
3273057	RpshQ9		chr4H	560463595	560.464	Fumai8/Baronesse	TGCAGCCCGCACCCCCGCCGCCTACAATGCTCTCATGTCCGCCTACTCCCGAGATCGGAAGAGCGGTTC	Fumai8	7.39083e-07	***	7.39083e-07	0.200563
3265023	RpshQ9		chr4H	560463595	560.464	Fumai8/Baronesse	TGCAGCCCGCACCCCCGCCGCCTACAATGCTCTCATGTCCGCCTACTCCCGCGCCGAGATCGGAAGAGC	Fumai8	0.0011736	**	0.0011736	0.104784
3986519	RpshQ9		chr4H	567021354	567.021	Fumai8/Baronesse	TGCAGTGAAAGCATTGAATGAGATCAAGGCTTCGCTAGGCTGGAGAGTTGTCTATTCATGGGTCGGTGA	Fumai8	0.000134052	***	0.000134052	0.146645
3985420	RpshQ9		chr4H	568384243	568.384	Fumai8/Baronesse	TGCAGGTGCCGGCTTTGTCTCTGAGATCGTGGAGGTGAACTCCAAGGAGGCCGAGATCGGAAGAGCGGT	Fumai8	3.8454e-05	***	3.8454e-05	0.157356
3268359	RpshQ10		chr4H	626861897	626.862	CI9214/Baudin	TGCAGCCATGCTGTGATAGACACTAGTCTACTGAGGCATCGTGTACTCTCGACGACTCGACGCAAAGCA	CI9214	0.000499278	***	0.000499278	0.101016
3920684	RpshQ10		chr4H	627754956	627.755	CI9214/Baudin	TGCAGCCGAAGATGAAGCTGGGAATACTGTATCCCTTGCCATCACGCCCAATGGCGATCGTGTCCGCCA	CI9214	0.000218236	***	0.000218236	0.112335
3662959	RpshQ10		chr4H	630855895	630.856	Ricardo/Gus	TGCAGCCGAAGCGGAGGCATGGGGATGGCGCATGTCGTCCTGGCCGCGGTGCTGGCCATGGCGGCGGCG	Ricardo	0.000130367	***	0.000130367	0.140776
3985661	RpshQ10		chr4H	633102826	633.103	Fumai8/Baronesse	TGCAGCGTGAGGACGGCCTTCTCGCGGCCGACGAGGCTGCTGCCGAGATCGGAAGAGCGGTTCAGCAGG	Fumai8	0.000549041	***	0.000549041	0.116396
4329878	RpshQ10		chr4H	637360259	637.36	Fumai8/Baronesse	TGCAGGGATATAATCTTCTTGGACTGTCAAGCTGGCGAAACTTCGGAGTAGGATTTGATTTTGGCGCAG	Fumai8	0.001233	**	0.001233	0.106455
4006701	RpshQ10		chr4H	637360262	637.36	Fumai8/Baronesse	TGCAGTCGCCGCTGTAGCTCGTCCATGTCCGACTGGCCCGAGATCGGAAGAGCGGTTCAGCAGGAATGC	Fumai8	0.00150833	**	0.00150833	0.105238
5245504	RpshQ10		chr4H	638058113	638.058	Fumai8/Baronesse	TGCAGCGAGCAGGCGGAGATGATCCTGGTGTACGAGCACATGGAGAAGGGCACGCTGCGGAGCCACCTG	Fumai8	0.000827741	***	0.000827741	0.113136
3265171	RpshQ10		chr4H	638058113	638.058	Fumai8/Baronesse	TGCAGCGAGCAATCGGAGATGATCCTGGTGTACGAGCACATGGAGAAGGGCACGCTGCGGAGCCACCTG	Fumai8	0.00088536	***	0.00088536	0.112335
3432280	RpshQ11		chr5H	346144109	346.144	Pompadour/Zhoungdamei	TGCAGCGATGGACACGTCGAAACCTAATTCCTTGTCTCAAATCTTGTATCTTTTACCTGGAGTTTCCAA	Pompadour	0.00300109	**	0.00300109	0.100278
3397295	RpshQ11		chr5H	358282406	358.282	Pompadour/Zhoungdamei	TGCAGTTGATCAGCAAAAGGAGAGGCGCGCCGCTCGCGGTTGTGGGAACGCATGCGATCCCCTTCGAGG	Pompadour	1.78061e-05	***	1.78061e-05	0.20494
3430444	RpshQ11		chr5H	361908120	361.908	Pompadour/Zhoungdamei	TGCAGCTGCTTACGCGAGTGTACGTATACGTACATAACACAACGCGGAACTATCCATGTATATATATTT	Pompadour	0.000251626	***	0.000251626	0.12724
3259573	RpshQ12		chr5H	403152103	403.152	Pompadour/Zhoungdamei	TGCAGTCACCTCGCTAATCCTGGGTTGGATGCGACACCCTCCCAGCTGGGTCCAGTTTGTTTCTGCCTG	Pompadour	5.78955e-05	***	5.78955e-05	0.18058
100000292	RpshQ12		chr5H	403988122	403.988	Pompadour/Zhoungdamei	TGCAGTATAAAATTGTATTAAGTTTCAGATAATTATTTTGGGAAAGAGGAAGTAGTGAGAAAGCTACTT	Pompadour	8.99401e-07	***	8.99401e-07	0.265944
3271759	RpshQ12		chr5H	410108986	410.109	Pompadour/Zhoungdamei	TGCAGCTCCAGCGATGGCGGGGAAGAACAAAGGGAAGAAGACCAAAACCAAAAAAGCGCCACCTTCCTC	Pompadour	4.28894e-05	***	4.28894e-05	0.177674
9767011	RpshQ12		chr5H	411150261	411.15	Pompadour/Zhoungdamei	TGCAGCGGCAGTCGTGGCAACAGCTGCCATGGTGACCACGGATGCAGCTATTGCGAGAGTGGTGCGCGA	Pompadour	0.000184314	***	0.000184314	0.152901
3273674	RpshQ12		chr5H	419623834	419.624	Pompadour/Zhoungdamei	TGCAGGTTCGTTCGCCACTCACTCGCTCACTCGCCTGAATCTTAGCCCGAGAGAGGTACCGCCGTACTG	Pompadour	6.83918e-05	***	6.83918e-05	0.156785
3271250	RpshQ12		chr5H	419623834	419.624	Pompadour/Zhoungdamei	TGCAGGTTCGTTCGCCACTCACTCGCTCACTCGCCTGAATCTTAGCCCGAGAGAGGTACCGCCGTTACC	Pompadour	0.00163964	**	0.00163964	0.111111
6437453	RpshQ12		chr5H	427745571	427.746	Pompadour/Zhoungdamei	TGCAGCACGCCCTGCACCTCCACCACCGCCCACTCGGGGCACGCCGCCTCGCCGCACCCGCACCGAGAT	Pompadour	0.000138049	***	0.000138049	0.1377
28544418	RpshQ12		chr5H	427821278	427.821	Pompadour/Zhoungdamei	TGCAGCCGCAACCCTGCTTCTCGGGCCGCATCCAGGGCCTCCACATCGGCCGCCTCTGCTCCACCTCCT	Pompadour	5.3004e-05	***	5.3004e-05	0.171921
3810904	RpshQ12		chr5H	438680048	438.68	Pompadour/Zhoungdamei	TGCAGGATCTTTAGAAAGTGAAGGTTCCGTGAGTGGCACGAATGCATAATGCACTAACTCGCATCGCTT	Pompadour	7.77282e-05	***	7.77282e-05	0.171921
3397329	RpshQ12		chr5H	439610605	439.611	Pompadour/Zhoungdamei	TGCAGCTCGGTGCCCCTAGCTAGCTAGCAGTATATATACGTAACCGCCGTTTGGAGTACATTGCTTACT	Pompadour	3.23872e-05	***	3.23872e-05	0.190886
3270056	RpshQ12		chr5H	439610605	439.611	Pompadour/Zhoungdamei	TGCAGCTCGGTGCCCCTAGCTAGCTAGCAAGTATATATACGTAACCGCCGTTTGGAGTACATTGCTTAC	Pompadour	1.49287e-05	***	1.49287e-05	0.179306
5250892	RpshQ12		chr5H	440215332	440.215	Pompadour/Zhoungdamei	TGCAGCGCGGTTCTGCGCCATGGCCGCGGCGAACTTCCGCAGGATGCAGCGCGCCTCTGGTGGAGGCGT	Pompadour	0.000319451	***	0.000319451	0.141199
3265497	RpshQ12		chr5H	440448848	440.449	Pompadour/Zhoungdamei	TGCAGCGTTAGATGACTGTCTCTTACATTAACATTTGCGGACTAATCCTATACATGGATGCCGTAGCAA	Pompadour	0.0001025	***	0.0001025	0.166902
3931754	RpshQ12		chr5H	441637155	441.637	Pompadour/Zhoungdamei	TGCAGGAGTGCAGGTAACATTTTGGTCTAAACTAGTATGCATTACTTGATTTAGCACTGGACATGGTTC	Pompadour	0.00193247	**	0.00193247	0.100499
9767406	RpshQ12		chr5H	442098680	442.099	Pompadour/Zhoungdamei	TGCAGTGGCAGACGGGGGGCAGGTGAAGCCTTCTCCCGGAGCGCCCTCGCCTCGGCGTAGGTCATGGCG	Pompadour	0.000230338	***	0.000230338	0.15229
5254764	RpshQ12		chr5H	446670300	446.67	Pompadour/Zhoungdamei	TGCAGCACGCACGCGACACCGGCCAGCAGGACGCGGTGGAGCGAGACGCGGCCATGGCCTGAGCGAGCA	Pompadour	3.40586e-05	***	3.40586e-05	0.18845
6435763	RpshQ12		chr5H	451659810	451.66	Pompadour/Zhoungdamei	TGCAGGTCGCAGTCCTCTCTCGACGTGGTTGGAGGAGGCACACAGGCAGCGGGCGCACGGATGTGATTT	Pompadour	2.49104e-05	***	2.49104e-05	0.195755
4790389	RpshQ12		chr5H	453609881	453.61	Pompadour/Zhoungdamei	TGCAGGCCTCGCCCACCGCGCTCGGCTCCATCGCGCTCTCCCGCTCCGTCGTGCAGGCCGCGTGCTACC	Pompadour	0.00135175	**	0.00135175	0.11084
7749433	RpshQ12		chr5H	453890416	453.89	Pompadour/Zhoungdamei	TGCAGCCAATCGCCGTATTCTTGGCGTATTTTTCAGTGAGGTGTATTTTTCCGTAGTTGTCTCTGTCAA	Pompadour	0.000389387	***	0.000389387	0.140801
3922928	RpshQ12		chr5H	456061367	456.061	Pompadour/Zhoungdamei	TGCAGGGCAAAAGGTATATGCCTTTAGTTCGTGAAGATATGGGAATATTCGTGTCCATTAAAAATGGAG	Pompadour	0.00250154	**	0.00250154	0.101016
3987195	RpshQ12		chr5H	457997228	457.997	Pompadour/Zhoungdamei	TGCAGCCACACGGGAACCGTGATGTCCACGTCGAACAGCACCGACTTGAGCCGCTCCGCCGTGGCCATC	Pompadour	0.00128413	**	0.00128413	0.101791
3264116	RpshQ12		chr5H	458823586	458.824	Pompadour/Zhoungdamei	TGCAGCTCTAGTGGTCACCTCAACACACGGTCTTTCTTCCCTCCATCGCAGCATTGCTAACGCAGGGCG	Pompadour	3.20765e-05	***	3.20765e-05	0.18532
3271446	RpshQ12		chr5H	464392954	464.393	Pompadour/Zhoungdamei	TGCAGCGCAAAGCGCATCCGCCATCAATGGAGTGTACGCCAGCCCCTGCGGAGGGGACGGAGATGCGAC	Pompadour	1.41726e-05	***	1.41726e-05	0.201811
6436453	RpshQ12		chr5H	464393019	464.393	Pompadour/Zhoungdamei	TGCAGCAGCCCCGTCGCGTCCGCGGCTCGCATCAATCATCGTGGCCTCGAGCGCCGCTCCGTGGCCTAG	Pompadour	0.000172398	***	0.000172398	0.157317
3269742	RpshQ12		chr5H	466099486	466.099	Pompadour/Zhoungdamei	TGCAGTGGAGTGGGACATTGCTGCTCGCCACGAGCCAAGTATAGCGGTGCTGCAATGGAGCGGGCGCTG	Pompadour	3.23872e-05	***	3.23872e-05	0.190886
5253692	RpshQ12		chr5H	473183960	473.184	Pompadour/Zhoungdamei	TGCAGCTGGTGGCACCCTGCGGTCTGGTTCTGCCAGTTCCACGCTGTGGCCTCCTCACCGCCTCGTCCC	Pompadour	0.00106559	**	0.00106559	0.116976
4792467	RpshQ13		chr5H	543166605	543.167	Zug 161/Pompadour		zug161	0.00261173	**	0.00261173	0.10358
3268566	RpshQ13		chr5H	546924456	546.924	Zug 161/Pompadour		zug161	0.00017865	***	0.00017865	0.154138
4185869	RpshQ13		chr5H	547308222	547.308	Zug 161/Pompadour		zug161	0.000846615	***	0.000846615	0.118642
3264259	RpshQ13		chr5H	547369910	547.37	Zug 161/Pompadour		zug161	0.000786331	***	0.000786331	0.107221
3263227	RpshQ13		chr5H	550829849	550.83	Zug 161/Pompadour		Pompadour	1.09692e-05	***	1.09692e-05	0.107719
3263227	RpshQ13		chr5H	550829849	550.83	Pompadour/Zhoungdamei	TGCAGTTTGGTTGGTACTTTGCTGATTTTTCTCCCTTTACACGTGCTCAACCTACTTCCCTCGGAAATG	Pompadour	9.33507e-05	***	9.33507e-05	0.140177
5333953	RpshQ13		chr5H	558300410	558.3	Pompadour/Zhoungdamei	TGCAGTATATCCTCTAAGCCCGTTTATGAAATAGTCAAACTTTAGCTTGTCCGATAAGAACGGACTGAG	Zhougdamai	8.71621e-06	***	8.71621e-06	0.108739
3397381	RpshQ14		chr5H	652813295	652.813	CI9214/Baudin	TGCAGACACCGCTTCCTTGTTATTTCCTCGCAAAAGATAATGTGTTTCCTCATTATTTTTTGTTGTATC	Baudin	0.00497013	**	0.00497013	0.101368
3257026	RpshQ14		chr5H	652930065	652.93	CI9214/Baudin	TGCAGACGTTGTCGTTCCCCTTCACCTACATGTCGCCTCCTCGGGGCCTTTCACCTTGACCATGACGCG	Baudin	0.00273996	**	0.00273996	0.111111
3272877	RpshQ14		chr5H	653946245	653.946	CI9214/Baudin	TGCAGCCCATGTCACCTGCATTTTGGTTACATATACGTAGCTGGTAAGCGGACCGCAGGGACGGGTCGC	Baudin	0.00268103	**	0.00268103	0.109353
3256345	RpshQ14		chr5H	654708043	654.708	CI9214/Baudin	TGCAGATTAATTTGGGCAGCTAGGTCCTTCAACTGATGATCTCAATATGAAATGAAAACCGTCGGCCTT	Baudin	0.00173004	**	0.00173004	0.108604
3433566	RpshQ14		chr5H	654745015	654.745	CI9214/Baudin	TGCAGGCTTTTTAATAGTTGTGAACTGTAGGACGCCACTTGTGTAGCGGCGACCAGTATGCGTGTGTCG	Baudin	0.00149476	**	0.00149476	0.100535
3915604	RpshQ15	RpshQFum.7H	chr7H	814642	0.814642	Fumai8/Baronesse	TGCAGCCCTGTCATCCGCTTCGGAAGTTTTATGCAGACATCACAAACAATCTTGAGATATATCAGATGG	Fumai8	7.16167e-05	***	7.16167e-05	0.10609
11119391	RpshQ15	RpshQFum.7H	chr7H	2540538	2.54054	Pompadour/Zhoungdamei	TGCAGGTGCCGGTTAGCCAATTTTGCCTTTAACCGGCGCCTGTGGCACTAAATAGGTTTTCCCCGAGAT	Pompadour	0.000180782	***	0.000180782	0.133849
3663244	RpshQ15	RpshQFum.7H	chr7H	4361430	4.36143	Fumai8/Baronesse	TGCAGGAGCCTGAAAGTGCTGCCTGATGGGATGTGTGGCCTCACTTCTCTGAGGGAATTGGAGATTTGG	Fumai8	0.000368288	***	0.000368288	0.113498
3434290	RpshQ15	RpshQFum.7H	chr7H	4418211	4.41821	Fumai8/Baronesse	TGCAGCTTCCTATTCCTCCGATCTGCAAGACCATGGCAGAGTCACTCCTTCTCCCTCTAGTGCGCGGCG	Fumai8	8.86315e-05	***	8.86315e-05	0.13037
3272381	RpshQ15	RpshQFum.7H	chr7H	4428514	4.42851	Fumai8/Baronesse	TGCAGCTACGTCAACGTGTACGCGCCGGGGAGCAACACCACCGAGATCGGAAGAGCGGTTCAGCAGGAA	Fumai8	1.30184e-07	***	1.30184e-07	0.151947
4006370	RpshQ15	RpshQFum.7H	chr7H	4823177	4.82318	Fumai8/Baronesse	TGCAGTGCAGCGTCGGCGGCCGTGCTGGTGGCTATCGCGCGTGCGAACTGCGTGGATGGAGAGAGGCTG	Fumai8	8.14141e-05	***	8.14141e-05	0.119997
3433186	RpshQ15	RpshQFum.7H	chr7H	5144675	5.14468	Fumai8/Baronesse	TGCAGTAGCAGCCACCCCGCGAACCCCACCACGTTCGCCAGCATCGACGCCGACCCCAGCACCCAGCGC	Fumai8	1.00047e-06	***	1.00047e-06	0.144517
5248271	RpshQ15	RpshQFum.7H	chr7H	5435460	5.43546	Fumai8/Baronesse	TGCAGCAGCAACAGGACAGAACCGAACACAATAGTATTGGCGGTGCTTTACTCCCTTTTTGGCTGTGTT	Fumai8	2.02018e-05	***	2.02018e-05	0.112892
5240745	RpshQ15	RpshQFum.7H	chr7H	10325368	10.3254	Fumai8/Baronesse	TGCAGCACGACGACATACCCAAGCTGAAGTACCTGAAGATGGTGGTGAAGGAGACGCTGCGGCTGCATC	Fumai8	0.000126883	***	0.000126883	0.116049
3260599	RpshQ15	RpshQFum.7H	chr7H	10576189	10.5762	Fumai8/Baronesse	TGCAGCATCGTACATGCCGTGCAGCTCGTCGTGGATGCGGAAGTAGTCCAGCTCGTCCAACAAGTCCTC	Fumai8	6.43303e-06	***	6.43303e-06	0.159776
3263603	RpshQ15	RpshQFum.7H	chr7H	10604648	10.6046	Fumai8/Baronesse	TGCAGATTCTGGTGCTAGAGGATTATGCCATGGAGGAACTTCCGAGATCGGAAGAGCGGTTCAGCAGGA	Fumai8	2.887e-05	***	2.887e-05	0.158227
3264855	RpshQ15	RpshQFum.7H	chr7H	10604766	10.6048	Fumai8/Baronesse	TGCAGCTACTGAGGCGAGCAACCATAGCTTACAGTCTACCTGTAATTGTCTTGGCATTATACCTCGAAT	Fumai8	5.11789e-05	***	5.11789e-05	0.125558
3270373	RpshQ15	RpshQFum.7H	chr7H	10606070	10.6061	Fumai8/Baronesse	TGCAGCCCGAACCGTCACACTGAAGGCGTTGGCAAGGCTCAAAGAAACATATAAGTGGTTGCAGCAAGG	Fumai8	8.14141e-05	***	8.14141e-05	0.119997
3433868	RpshQ15	RpshQFum.7H	chr7H	10688709	10.6887	Fumai8/Baronesse	TGCAGCTGGTTGCTCGGTGTCCATGTCCATGTCCGAGATCGGAAGAGCGGTTCAGCAGGAATGCCGAGA	Fumai8	0.00100003	**	0.00100003	0.103767
3260529	RpshQ15	RpshQFum.7H	chr7H	10954519	10.9545	Fumai8/Baronesse	TGCAGCGGCGCCCTGCTTGGCAACGATGGATGGCAGATTCGCCTCCCCCAACATCTTGTCGATTGGTAT	Fumai8	4.77078e-07	***	4.77078e-07	0.193677
3268683	RpshQ15	RpshQFum.7H	chr7H	10954522	10.9545	Fumai8/Baronesse	TGCAGGAGCAGATTCATCAGCTTCGGGTGGCAAAGTTGCGCTGCCGAGATCGGAAGAGCGGTTCAGCAG	Fumai8	1.221e-05	***	1.221e-05	0.145746
3259837	RpshQ15	RpshQFum.7H	chr7H	11062872	11.0629	Fumai8/Baronesse	TGCAGGGTCGCATCGAGGGCAACCTCGTCAAGCTCCGCCGCACCGCGCGCCGCGACGCCAGGGGCTCCG	Fumai8	7.67858e-06	***	7.67858e-06	0.1764
3433645	RpshQ15	RpshQFum.7H	chr7H	11062872	11.0629	Fumai8/Baronesse	TGCAGGGCCGCATCGAGGGCAACCTCGTCAAGCTCCGCCGCACCGCGCGCCGCGACGCCAGGGTCTCCG	Fumai8	8.14377e-06	***	8.14377e-06	0.123933
4192122	RpshQ15	RpshQFum.7H	chr7H	11860776	11.8608	Fumai8/Baronesse	TGCAGCTCCTCCACCATCCGAACCGCCCAGTCCTTCCTCTCTTCCCCGCGCGGCCCCGTCCTTTCCCTG	Fumai8	0.000328904	***	0.000328904	0.106879
3663063	RpshQ15	RpshQFum.7H	chr7H	12793611	12.7936	Fumai8/Baronesse	TGCAGCTGTACAGCCCGAGCCACGGGACGGCGGCGTCGCTGAAGACGGAGGTCCACCAGGCCATGCCGC	Fumai8	0.000312099	***	0.000312099	0.1089
3663063	RpshQ15	RpshQFum.7H	chr7H	12793611	12.7936	Fumai8/Baronesse	TGCAGCTGTACAGCCCGAGCCACGGGACGGCGGCGTCGCTGAAGACGGACGTCCACCAGGCCATGCCTC	Fumai8	0.000459493	***	0.000459493	0.106046
3272178	RpshQ15	RpshQFum.7H	chr7H	12889862	12.8899	Fumai8/Baronesse	TGCAGCTCCTCCGTCTGCCGCCAGCTCGGACCCTACGCCAATGGCTGCACCGAGATCGGAAGAGCGGTT	Fumai8	0.000961304	***	0.000961304	0.107803
3262623	RpshQ15	RpshQFum.7H	chr7H	12890304	12.8903	Fumai8/Baronesse	TGCAGGCGGACGAGGTAGAGCGAGGGGGCCATCTTGCTCTTGAGCATGGGCGTGAGCAGGTATCTAGAG	Fumai8	0.000237204	***	0.000237204	0.126825
4784379	RpshQ15	RpshQFum.7H	chr7H	12890304	12.8903	Fumai8/Baronesse	TGCAGGCGGACGAGGTAGAGCGAGGGGGCCATCTTGCTCTTGAGCATCGGCGTGAGCAGGTATCTGGAG	Fumai8	0.000114033	***	0.000114033	0.100983
3986234	RpshQ15	RpshQFum.7H	chr7H	13210417	13.2104	Fumai8/Baronesse	TGCAGAGGATCGGGATTTTGGCATCTTAACATCGGGCCCAGGCCCGCGTGTGCTTTCACTAAAGTATTT	Fumai8	7.37938e-06	***	7.37938e-06	0.153459
3921080	RpshQ15	RpshQFum.7H	chr7H	21554641	21.5546	CI9214/Baudin	TGCAGGGAAATTGCTCCTTTACCTCCTTTACATGTTCCTTACTTTTACCTACTTCACATTCTATGGGAT	CI9214	2.31401e-09	***	2.31401e-09	0.108995
5333331	RpshQ15	RpshQFum.7H	chr7H	31745747	31.7457	Pompadour/Zhoungdamei	TGCAGGTTCTGAGTCGGATGCCATATTTCCGCAGATCGGGTGGGCGTGACCACATTTTCGTCTTCCCAA	Pompadour	0.00118772	**	0.00118772	0.116736

## Sheet: Summary
Q name	Chr Morex v1	Start(Mbp)	Stop(Mbp)	No. markers contributing	Peak marker clone ID and postion	Peak pop	Multi pop	RicardoGus	PompadourZhoungdamei	Fumai8Baronesse	CI9214Baudin	Zug161Pompadour	Rsqr %
RpshQ1	1	1.26241	20.2056	71	3396875 (8.78 Mbp)	CI9214Baudin	*		Pompadour (18)	Fumai8 (1)	Baudin (35)	Pompadour (17)	0.350308
RpshQ2	1	488.767	491.097	4	4007101 (488.77 Mbp)	CI9214Baudin					CI9214 (4)		0.0670914
RpshQ3	2	70.6407	114.486	6	3266356 (85.66 Mbp)	PompadourZhoungdamei			Pompadour (6)				0.146737
RpshQ4	2	635.297	635.864	3	3434153 (635.86 Mbp)	PompadourZhoungdamei			Pompadour (3)				0.0974005
RpshQ5	3	30.08	31.53	3	3433034 (31.53 Mbp)	RicardoGus		Ricardo (3)					0.0940596
RpshQ6	3	299.54	299.54	3	3264656 (299.54 Mbp)	Fumai8Baronesse				Fumai8 (3)			0.0603792
RpshQ7	3	595.66	662.634	37	3255950 (640.36 Mbp)	RicardoGus	*	Ricardo (32)		Fumai8 (5)			0.0983903
RpshQ8	4	509.003	531.362	5	6284139 (531.36 Mbp)	Fumai8Baronesse				Fumai8 (5)			0.152342
RpshQ9	4	553.941	568.384	6	3273057 (560.46 Mbp)	Fumai8Baronesse				Fumai8 (6)			0.172256
RpshQ10	4	626.862	638.058	8	3662959 (630.86 Mbp)	RicardoGus	*	Ricardo (1)		Fumai8 (5)	CI9214 (2)		0.016806
RpshQ11	5	346.144	361.908	3	3397295 (358.28Mbp)	PompadourZhoungdamei			Pompadour (3)				0.182746
RpshQ12	5	403.152	473.184	26	100000292 (403.99 Mbp)	PompadourZhoungdamei			Pompadour (26)				0.217549
RpshQ13	5	543.167	558.3	7	3268566 (546.92 Mbp)	Zug161Pompadour	*		Zhougdamai (1), Pompadour (1)			Zug161 (4), Pompadour (1)	0.0327398
RpshQ14	5	652.813	654.745	5	3257026 (652.93 Mbp)	CI9214Baudin					Baudin (5)		0.106206
RpshQ15	7	0.814642	31.7457	27	3260529 (10.95 Mbp)	Fumai8Baronesse	*		Pompadour (2)	Fumai8 (24)	CI9214 (1)		0.0619669
